# Supplementary material for: Uterine Tumors Resembling Ovarian Sex-Cord Tumors (UTROSCTs): Case Report and Narrative Review of the Literature
Source: J Clin Med. 2025 Feb 20;14(5):1430. doi: 10.3390/jcm14051430 (PMC11901091; doi:10.3390/jcm14051430)
Supplement: Supplementary file 1 [file jcm-14-01430-s001.zip]

Archive with 1 entries (1 files):
- jcm-3389534-supplementary.pdf
